# Supplementary material for: Therapeutic Efficacy of Helianthemum lippii Extract and Silver Nanoparticles Synthesized from the Extract against Cadmium-Induced Renal Nephrotoxicity in Wistar Rats
Source: Pharmaceuticals (Basel). 2024 Jul 25;17(8):982. doi: 10.3390/ph17080982 (PMC11357364; doi:10.3390/ph17080982)
Supplement: Supplementary file 1 [file pharmaceuticals-17-00982-s001.zip]

Archive with 1 entries (1 files):
- pharmaceuticals-3108282-supplementary.pdf
